# Supplementary material for: DEAD‐Box Helicase 17 exacerbates non‐alcoholic steatohepatitis via transcriptional repression of cyp2c29, inducing hepatic lipid metabolism disorder and eliciting the activation of M1 macrophages
Source: Clin Transl Med. 2024 Feb 1;14(2):e1529. doi: 10.1002/ctm2.1529 (PMC10835191; doi:10.1002/ctm2.1529)
Supplement: Supplementary file 3 — Additional Files [file CTM2-14-e1529-s002.xlsx]

## Sheet: CKO+_vs_CKO-
name
